# Supplementary material for: DeORFanizing Candida albicans Genes using Coexpression
Source: mSphere. 2021 Jan 20;6(1):e01245-20. doi: 10.1128/mSphere.01245-20 (PMC7845621; doi:10.1128/mSphere.01245-20)
Supplement: TABLE S1 [file mSphere.01245-20-st001.xlsx]

## Sheet: Sheet1
SRA Study	Reference	Study Date	Background Strain	Perturbations	Replicas	Total Runs	Layout
SRP028297	(Cottier, 2015, 10.1534/g3.114.015941)	2015-01-29	SC5314	{untreated (pH 5.8), HCl (pH 5.5), Propionic acid(IC50), Lactic acid (IC50), Butyric acid (IC50), Acetic acid (IC15)} x {4h, 28h, 52h, 76h})	4	96	PAIRED
SRP064163	(Tscherner, 2015, 10.1371/journal.ppat.1005218)	2015-09-28	SC5314	{untreated, H202} x {WT, rtt109Δ/Δ, cac2Δ/Δ, hat1Δ/Δ}		32	SINGLE
ERP003535		2016-01-11	CAI4			216	SINGLE
ERP013259	(Leach, et al., 2016, 10.1038/ncomms11704)	2016-05-18	SN95	{untreated, doxycycline} x {WT, tetO-HSP90/hsp90Δ} + {42 C} x {WT, tetO-HSP90/hsp90Δ} x {10 min, 30 min, 60 min}	3	30	SINGLE
ERP006610	Aberdeen, E-MTAB-2822, Eduardo de Paiva Alves <eduardoalves@abdn.ac.uk>, Alistair J. P. Brown <al.brown@abdn.ac.uk>	2016-06-28	CAI4			60	SINGLE
SRP080770	Broad, Submitted by Caroline Cusick	2016-08-28	SC5314			32	PAIRED
SRP094497	(Issi, 2017, 10.1534/genetics.116.195024)	2016-12-07	SN250	{WT, Zfc15Δ/Δ, Zfc29Δ/Δ} x {H202} x {0 min, 5 min, 10 min}	3	27	PAIRED
SRP103869	(Mailänder-Sánchez, 2017, 10.1371/journal.pone.0184438)	2017-09-14	SC5314	{WT, pre-incubation with Lactobacillus rhamnosus}	12	24	SINGLE
SRP108757	(Cottier, 2017, 10.1534/g3.117.300238)	2017-10-11	SC5314	{WT, Mig1Δ/Δ} x {untreated, Acetic acid, Butyric acid} x {YPD, YPM}	4	48	PAIRED
SRP108956	(Azadmanesh, 2017, 10.1534/g3.117.300224)	2017-10-11	SC5314	{FSB, RPMI, Lees, Spider, YPD} x {liquid, solid}	6	60	SINGLE
SRP134993	(Muñoz, 2019, 10.1038/s41467-019-09599-8)	2018-03-14	CAI4-F2	{Ca + Macrophages FAC sorted by marker} x {10 min, 1 h, 2 h, 3 h, 4 h}	variable	306	PAIRED
ERP024550	(Herrero-de-Dios, 2018, 10.1128/mbio.02229-17)	2018-03-04	JC50	{RM1000+CIp20,hog1Δ JC50} x {0 or 2.5 mM DPTA-NONOate}	6	24	SINGLE
SRP092095	Study of MBF1 and GCN4 mutants on Candida albicans SC5314, Swiss Institute of Bioinformatics, Vital-IT	2020-04-11	SC5314	{WT, GCN4 mutant, MBF1 mutant} x {YNB-CSM, YNB-His, YNB-His+3AT, in vitro, infected mouse}	3 or 4	43	SINGLE
SRP120582	(Liang, 2019, 10.1016/j.chom.2019.01.005)	2019-01-31	SC5314	{RB717, CAY7021, CAY7022, CAY7023, CAY7057, CAY7058, CAY7059, CAY7064, CAY7065, SN78, RB731}	2 or 3	31	SINGLE
SRP120479	(Koch, 2018, 10.1016/j.celrep.2018.10.080)	2020-03-21	DSY1050	{YPD} x {R1, R2} + {DMSO, MDIVI-1} x {0 min, 15 min, 30 min, 45 min, 60 min, 120 min}	2	28	SINGLE
SRP058281	(Amorim-Vaz, 2015, 10.1128/mBio.00942-15)	2015-10-01	SC5314	{In vitro, galaria, mouse} x {2 h, 12 h, 24 h, 48 h} x {non-enriched, enriched}	1 or 2	22	SINGLE
SRP087490	(Hollomon, 2016, 10.1128/mSphere.00283-16)	2016-09-07	SC5314	{cyr1 mutant, reconstitute} x {pH4, pH 7}	8	32	PAIRED
SRP102364	(Dorsaz, 2017, 10.1128/AAC.00829-17)	2017-06-28	SC5314	{Tomatidine, untreated} x {1 h, 3 h}	6	24	SINGLE
